# Supplementary material for: Evaluation scheme design of college information construction based on a combined algorithm
Source: PeerJ Comput Sci. 2023 May 29;9:e1327. doi: 10.7717/peerj-cs.1327 (PMC10280409; doi:10.7717/peerj-cs.1327)
Supplement: Supplemental Information 1 [file peerj-cs-09-1327-s001.zip]

Archive with 13 entries (11 files):
- Code/iris_data_classification_bpnn_V1.py
- Code/iris_data_classification_bpnn_V2.py
- Code/iris_data_classification_knn.py
- Code/iris_data_cluster_sklearn.py
- Code/iris_data_decision_tree_sklearn.py
- Code/iris_data_knn_sklearn.py
- Code/pso/
- Code/pso/__init__.py
- Code/pso/cost_functions.py
- Code/pso/pso_simple.py
- Code/setup.py
- Code/tests/
- Code/tests/test_pso.py
