# Supplementary material for: Evaluation scheme design of college information construction based on a combined algorithm
Source: PeerJ Comput Sci. 2023 May 29;9:e1327. doi: 10.7717/peerj-cs.1327 (PMC10280409; doi:10.7717/peerj-cs.1327)
Supplement: Supplemental Information 1 [file peerj-cs-09-1327-s001.zip › Code/iris_data_cluster_sklearn.py]

import pandas as pd
from sklearn.cluster import KMeans
from sklearn.cluster import DBSCAN

data = pd.read_csv('D:\\iris.csv', sep=',', encoding='utf-8')
x = data[['A', 'B', 'C', 'D']].as_matrix()
real = data['E'].as_matrix()

# 第1种实现：KMeans算法
# kms = KMeans(n_clusters=3)  # 传入要分类的数目
# y = kms.fit_predict(x)

# 第2种实现：DBSCAN算法
dbscan = DBSCAN(eps=0.5, min_samples=13)
dbscan.fit(x)
y = dbscan.labels_

count = 0
for i in range(len(real)):
    if abs(int(y[i])) == abs(int(real[i])):
        count = count + 1
print('正确：' + str(count))
acc = round(count / len(real), 4) * 100
print('正确率：' + str(acc) + '%')
