# Supplementary material for: Evaluation scheme design of college information construction based on a combined algorithm
Source: PeerJ Comput Sci. 2023 May 29;9:e1327. doi: 10.7717/peerj-cs.1327 (PMC10280409; doi:10.7717/peerj-cs.1327)
Supplement: Supplemental Information 1 [file peerj-cs-09-1327-s001.zip › Code/pso/cost_functions.py]

def sphere(x):
    total=0
    for i in range(len(x)):
        total+=x[i]**2
    return total
    
if __name__ == "pso.sphere":
    sphere()
