# Supplementary material for: Evaluation scheme design of college information construction based on a combined algorithm
Source: PeerJ Comput Sci. 2023 May 29;9:e1327. doi: 10.7717/peerj-cs.1327 (PMC10280409; doi:10.7717/peerj-cs.1327)
Supplement: Supplemental Information 1 [file peerj-cs-09-1327-s001.zip › Code/setup.py]

from setuptools import setup

setup(
    name='pso',
    version='0.0.1',
    author='Nathan A. Rooy',
    author_email='nathanrooy@gmail.com',
    url='https://github.com/nathanrooy/particle-swarm-optimization',
    packages=['pso'],
    python_requires='>=3.5',
    classifiers=[
        'Programming Language :: Python :: 3',
        'License :: OSI Approved :: MIT License',
        'Operating System :: OS Independent'
    ]
)
