# Supplementary material for: Evaluation scheme design of college information construction based on a combined algorithm
Source: PeerJ Comput Sci. 2023 May 29;9:e1327. doi: 10.7717/peerj-cs.1327 (PMC10280409; doi:10.7717/peerj-cs.1327)
Supplement: Supplemental Information 1 [file peerj-cs-09-1327-s001.zip › Code/tests/test_pso.py]

import unittest
from pso import pso_simple
from pso.cost_functions import sphere


class test_all(unittest.TestCase):

    def test_everything(self):
        x0=[5,5]
        bounds=[(-10,10),(-10,10)]
        opt = pso_simple.minimize(sphere, x0, bounds, num_particles=15, maxiter=30, verbose=False)
        self.assertLess(sphere(opt[1]), sphere(x0))
